# Supplementary material for: Hepatitis B Virus X Protein (HBx) Suppresses Transcription Factor EB (TFEB) Resulting in Stabilization of Integrin Beta 1 (ITGB1) in Hepatocellular Carcinoma Cells
Source: Cancers (Basel). 2021 Mar 9;13(5):1181. doi: 10.3390/cancers13051181 (PMC7967237; doi:10.3390/cancers13051181)
Supplement: Supplementary file 1 [file cancers-13-01181-s001.zip]

Archive with 40 entries (35 files):
- cancers-1114373-supplementary/
- cancers-1114373-supplementary/cancers-1114373-supplementary.pdf
- cancers-1114373-supplementary/WB-original-data/
- cancers-1114373-supplementary/WB-original-data/WB-original-data/
- cancers-1114373-supplementary/WB-original-data/WB-original-data/.DS_Store
- cancers-1114373-supplementary/WB-original-data/WB-original-data/Fig2A-293FT.tif
- cancers-1114373-supplementary/WB-original-data/WB-original-data/Fig2A-hepg2&sk-hep-1.tif
- cancers-1114373-supplementary/WB-original-data/WB-original-data/Fig2E&Fig3A.tif
- cancers-1114373-supplementary/WB-original-data/WB-original-data/Fig3B.tif
- cancers-1114373-supplementary/WB-original-data/WB-original-data/Fig3C.tif
- cancers-1114373-supplementary/WB-original-data/WB-original-data/Fig4B&Fig4D.tif
- cancers-1114373-supplementary/WB-original-data/WB-original-data/Fig4E&Fig4F.tif
- cancers-1114373-supplementary/WB-original-data/WB-original-data/Fig4G&Fig4H.tif
- cancers-1114373-supplementary/WB-original-data/WB-original-data/Fig5B.tif
- cancers-1114373-supplementary/WB-original-data/WB-original-data/Fig5C.tif
- cancers-1114373-supplementary/WB-original-data/WB-original-data/Fig5D.tif
- cancers-1114373-supplementary/WB-original-data/WB-original-data/Fig5E&Fig5F.tif
- cancers-1114373-supplementary/WB-original-data/WB-original-data/Fig6A&Fig6B.tif
- cancers-1114373-supplementary/WB-original-data/WB-original-data/Fig6D&6E.tif
- cancers-1114373-supplementary/WB-original-data/WB-original-data/Sup-3A&3B.tif
- cancers-1114373-supplementary/WB-original-data/WB-original-data/Sup-5A&5B.tif
- cancers-1114373-supplementary/WB-original-data/__MACOSX/
- cancers-1114373-supplementary/WB-original-data/__MACOSX/WB-original-data/
- cancers-1114373-supplementary/WB-original-data/__MACOSX/WB-original-data/._.DS_Store
- cancers-1114373-supplementary/WB-original-data/__MACOSX/WB-original-data/._Fig2A-293FT.tif
- cancers-1114373-supplementary/WB-original-data/__MACOSX/WB-original-data/._Fig2A-hepg2&sk-hep-1.tif
- cancers-1114373-supplementary/WB-original-data/__MACOSX/WB-original-data/._Fig2E&Fig3A.tif
- cancers-1114373-supplementary/WB-original-data/__MACOSX/WB-original-data/._Fig3B.tif
- cancers-1114373-supplementary/WB-original-data/__MACOSX/WB-original-data/._Fig3C.tif
- cancers-1114373-supplementary/WB-original-data/__MACOSX/WB-original-data/._Fig4B&Fig4D.tif
- cancers-1114373-supplementary/WB-original-data/__MACOSX/WB-original-data/._Fig4E&Fig4F.tif
- cancers-1114373-supplementary/WB-original-data/__MACOSX/WB-original-data/._Fig4G&Fig4H.tif
- cancers-1114373-supplementary/WB-original-data/__MACOSX/WB-original-data/._Fig5B.tif
- cancers-1114373-supplementary/WB-original-data/__MACOSX/WB-original-data/._Fig5C.tif
- cancers-1114373-supplementary/WB-original-data/__MACOSX/WB-original-data/._Fig5D.tif
- cancers-1114373-supplementary/WB-original-data/__MACOSX/WB-original-data/._Fig5E&Fig5F.tif
- cancers-1114373-supplementary/WB-original-data/__MACOSX/WB-original-data/._Fig6A&Fig6B.tif
- cancers-1114373-supplementary/WB-original-data/__MACOSX/WB-original-data/._Fig6D&6E.tif
- cancers-1114373-supplementary/WB-original-data/__MACOSX/WB-original-data/._Sup-3A&3B.tif
- cancers-1114373-supplementary/WB-original-data/__MACOSX/WB-original-data/._Sup-5A&5B.tif
